# Supplementary material for: Structural bases of inhibitory mechanism of CaV1.2 channel inhibitors
Source: Nat Commun. 2024 Mar 30;15:2772. doi: 10.1038/s41467-024-47116-8 (PMC10981686; doi:10.1038/s41467-024-47116-8)
Supplement: Supplementary file 6 — Source Data [file 41467_2024_47116_MOESM6_ESM.zip]

Archive with 7 entries (7 files):
- Source_Data_Files_submit/~$Source_data_1-Tetrandrine-Figure_3.xlsx
- Source_Data_Files_submit/~$Source_data_2-Activation Curve-Supplementary Figure_1.xlsx
- Source_Data_Files_submit/~$Source_data_3-Benidipine-Supplementary Figure_7.xlsx
- Source_Data_Files_submit/Source_data_1-Tetrandrine-Figure_3.xlsx
- Source_Data_Files_submit/Source_data_2-Activation Curve-Supplementary Figure_1.xlsx
- Source_Data_Files_submit/Source_data_3-Benidipine-Supplementary Figure_7.xlsx
- Source_Data_Files_submit/Source_Data_4-Supplementary_Figure_1c.pdf
