# Supplementary material for: Structural bases of inhibitory mechanism of CaV1.2 channel inhibitors
Source: Nat Commun. 2024 Mar 30;15:2772. doi: 10.1038/s41467-024-47116-8 (PMC10981686; doi:10.1038/s41467-024-47116-8)
Supplement: Supplementary file 6 — Source Data [file 41467_2024_47116_MOESM6_ESM.zip › Source_Data_Files_submit/Source_data_1-Tetrandrine-Figure_3.xlsx]

## Sheet: Figure 3f
Tetrandrine(μM)	WT										N741W										N1179W
1e-30	1										1										1
0.001	0.849134	0.76263	0.870492	0.913915	0.857778	0.830709	0.858365	0.893491	0.747682	0.862964	0.901191	0.896223	0.856724	0.798924	0.744237	0.793938	0.740925	0.891278	0.851723	0.864969	0.862503	0.861014	0.833101	0.899468	0.859034	0.860788	0.8754	0.750268	0.926091	0.842044
0.003	0.714977	0.509643	0.826373	0.791905	0.64228	0.621538	0.759254	0.834425	0.587375	0.562183	0.8	0.869561	0.681469	0.681958	0.682866	0.71327	0.690996	0.826126	0.703524	0.652916	0.781235	0.755734	0.68654	0.775847	0.662442	0.59158	0.827738	0.628456	0.887713	0.635719
0.01	0.438877	0.409557	0.513143	0.449122	0.519946	0.43667	0.463429	0.687459	0.506201	0.409273	0.651376	0.853715	0.520514	0.570286	0.554449	0.531435	0.571389	0.745281	0.528427	0.585365	0.567266	0.538057	0.606563	0.652933	0.518706	0.507069	0.762602	0.524523	0.731547	0.502574
0.1	0.37606	0.20302	0.220417	0.257937	0.441381	0.246449	0.290224	0.428059	0.156626	0.152531	0.493856	0.537418	0.444268	0.38597	0.461739	0.398199	0.463373	0.483362	0.407064	0.46539	0.541311	0.376608	0.498643	0.460293	0.215416	0.251632	0.467295	0.343018	0.574475	0.225945
1	0.164445	0.127716	0.162108	0.19909	0.15031	0.127258	0.170972	0.112531	0.070114	0.057001	0.387039	0.320731	0.418042	0.268932	0.198814	0.296248	0.218686	0.378304	0.343105	0.265789	0.290248	0.205694	0.29904	0.322074	0.171121	0.222617	0.224879	0.246546	0.469534	0.087226
10	0.075527	0.058989	0.106087	0.15455	0.094558	0.057418	0.051372	0.045526	0.068212	0.035062	0.228419	0.189409	0.23762	0.199438	0.149385	0.169233	0.14413	0.232959	0.260104	0.204668	0.177161	0.143943	0.172279	0.140591	0.099179	0.201683	0.110987	0.114824	0.221545	0.045693
30	0.031504	0.014984	0.066627	0.090783	0.03897	0.0354	0.03638	0.015204	0.036626	0.027548	0.185667	0.168309	0.180662	0.119348	0.070346	0.117061	0.072062	0.142056	0.222839	0.13263	0.093583	0.064538	0.121242	0.056764	0.056044	0.157983	0.075894	0.049144	0.134958	0.020921
1e+30	0										0										0

## Sheet: statistical test
	WT	N741W	N1179W
[Inhibitor] vs. response -- Variable slope (four parameters)
Best-fit values
Bottom	= 0.000	= 0.000	= 0.000
Top	= 1.000	= 1.000	= 1.000
IC50	0.01416	0.07125	0.0418
HillSlope	-0.4914	-0.3074	-0.3696
logIC50	-1.849	-1.147	-1.379
Span	= 1.000	= 1.000	= 1.000
95% CI (profile likelihood)
IC50	0.01121 to 0.01799	0.05401 to 0.09415	0.03053 to 0.05747
HillSlope	-0.5589 to -0.4339	-0.3364 to -0.2805	-0.4157 to -0.3288
logIC50	-1.951 to -1.745	-1.268 to -1.026	-1.515 to -1.241
Goodness of Fit
Degrees of Freedom	70	70	70
R squared	0.9369	0.9337	0.9137
Sum of Squares	0.4327	0.3355	0.5419
Sy.x	0.07863	0.06923	0.08798
Constraints
Bottom	Bottom = 0	Bottom = 0	Bottom = 0
Top	Top = 1	Top = 1	Top = 1
IC50	IC50 > 0	IC50 > 0	IC50 > 0
Number of points
# of X values	90	90	90
# Y values analyzed	72	72	72
