# Supplementary material for: Structural bases of inhibitory mechanism of CaV1.2 channel inhibitors
Source: Nat Commun. 2024 Mar 30;15:2772. doi: 10.1038/s41467-024-47116-8 (PMC10981686; doi:10.1038/s41467-024-47116-8)
Supplement: Supplementary file 6 — Source Data [file 41467_2024_47116_MOESM6_ESM.zip › Source_Data_Files_submit/Source_data_2-Activation Curve-Supplementary Figure_1.xlsx]

## Sheet: Supplementary Figure 1a
Voltage (mV)	CaV1.2WT
-60	0.00565187	0.00320846	0.00273769
-55	0.0132273	0.00202321	0.000214879
-50	0.003606	0.00280816	0.00183944
-45	0.00589058	0.0012787	0.00393152
-40	0.00349639	-0.000746079	0.0064119
-35	0.00376072	-0.00221536	0.00781012
-30	0.0114642	-0.00256273	0.0178199
-25	0.0225344	-0.00643133	0.0375559
-20	0.0522435	0.00604314	0.0768906
-15	0.0984291	0.0299406	0.139535
-10	0.190381	0.0741101	0.220704
-5	0.34252	0.158694	0.370049
0	0.494788	0.290596	0.541746
5	0.666055	0.458987	0.720155
10	0.853778	0.653055	0.846885
15	0.895575	0.800972	0.952382
20	0.940615	0.912111	0.990523
25	1	0.941004	1
30	0.953954	0.984328	0.995807
35	0.941858	1	0.988649
40	1.132	0.877932	0.897221
45	3.30978	-2.06834	1.64379
50	-0.205923	0.691614	0.426201
