# Supplementary material for: Structural bases of inhibitory mechanism of CaV1.2 channel inhibitors
Source: Nat Commun. 2024 Mar 30;15:2772. doi: 10.1038/s41467-024-47116-8 (PMC10981686; doi:10.1038/s41467-024-47116-8)
Supplement: Supplementary file 6 — Source Data [file 41467_2024_47116_MOESM6_ESM.zip › Source_Data_Files_submit/Source_data_3-Benidipine-Supplementary Figure_7.xlsx]

## Sheet: Supplementary Figure 7c
Benidipine(μM)	WT				Q1060M				T1056Y				Q1060F
1e-05	1				1				1				1
0.01	0.910126	0.947753	0.820089	0.749085	0.969857	0.929882	0.974264	0.926945	0.995601	0.998396	0.998846	0.999738	0.938933	0.858762	0.96093	0.955871
0.1	0.401682	0.585693	0.721844	0.731535	0.8868	0.87267	0.805362	0.846446	0.979869	0.91421	0.990523	0.939856	0.881992	0.74579	0.942157	0.874929
1	0.273852	0.359527	0.207431	0.239901	0.731526	0.6924	0.633987	0.646333	0.871011	0.85301	0.821904	0.796153	0.81949	0.686431	0.820723	0.640498
10	0.063798	0.224228	0.10755	0.155454	0.466818	0.523459	0.524405	0.461328	0.690844	0.67183	0.74356	0.736533	0.604463	0.482226	0.533765	0.402486
100	0.028901	0.067884	0.074113	0.067926	0.201315	0.276808	0.227375	0.269043	0.565851	0.449938	0.691957	0.690339	0.348445	0.444538	0.199784	0.218473

## Sheet: statistical test
	WT	Q1060M	T1056Y	Q1060F
[Inhibitor] vs. response -- Variable slope (four parameters)
Best-fit values
Bottom	= 0.000	= 0.000	= 0.000	= 0.000
Top	= 1.000	= 1.000	= 1.000	= 1.000
IC50	0.2169	7.461	267.5	11.74
HillSlope	-0.5499	-0.4107	-0.3204	-0.3921
logIC50	-0.6638	0.8728	2.427	1.07
Span	= 1.000	= 1.000	= 1.000	= 1.000
95% CI (profile likelihood)
IC50	0.1388 to 0.3386	5.944 to 9.413	126.4 to 807.4	6.987 to 20.73
HillSlope	-0.7083 to -0.4332	-0.4528 to -0.3723	-0.4086 to -0.2472	-0.4939 to -0.3097
logIC50	-0.8578 to -0.4703	0.7740 to 0.9737	2.102 to 2.907	0.8443 to 1.317
Goodness of Fit
Degrees of Freedom	19	19	19	19
R squared	0.9414	0.983	0.8727	0.9102
Sum of Squares	0.1345	0.02422	0.06695	0.1169
Sy.x	0.08415	0.0357	0.05936	0.07843
Constraints
Bottom	Bottom = 0	Bottom = 0	Bottom = 0	Bottom = 0
Top	Top = 1	Top = 1	Top = 1	Top = 1
IC50	IC50 > 0	IC50 > 0	IC50 > 0	IC50 > 0
Number of points
# of X values	24	24	24	24
# Y values analyzed	21	21	21	21
